# Supplementary material for: Anti-Inflammatory Ergosteroid Derivatives from the Coral-Associated Fungi Penicillium oxalicum HL-44
Source: Molecules. 2023 Nov 26;28(23):7784. doi: 10.3390/molecules28237784 (PMC10708211; doi:10.3390/molecules28237784)
Supplement: Supplementary file 1 [file molecules-28-07784-s001.zip]

Archive with 1 entries (1 files):
- molecules-2595041-supplementary.pdf
